# Supplementary material for: Genome-Wide Identification and Expression Analysis of the WSD Gene Family in Wheat
Source: Genes (Basel). 2026 Mar 23;17(3):353. doi: 10.3390/genes17030353 (PMC13025745; doi:10.3390/genes17030353)
Supplement: Supplementary file 1 [file genes-17-00353-s001.zip › Supplementary Tables.xlsx]

## Sheet: Table Names
Table S1
Information of 63 species used for WSD phylogenetic analysis.
Table S2
List of 201 wheat RNA-seq datasets from the Sequence Read Archive (SRA).
Table S3
Primers used in qPCR experiment.
Table S4
Subcellular localization of TaWSDs predicted by DeepLoc-2.
Table S5
Collinear gene pairs identified by syntenic analysis and gene duplication modes of TaWSDs.
Table S6
WSD homologs identified in 63 species with clade assignments.
Table S7
35 TFs exhibiting strong positive correlations with TaWSD expression in 201 samples.
Table S8
27 candidate TFs, their best-hit homologous proteins and corresponding TFBS motifs from the JASPAR database
Table S9
Genes reported to regulate cuticle wax biosynthesis in plants.
Table S10
Genes from selected TF families known to regulate lamina joint development and leaf angle in rice and maize.

## Sheet: Table S1
Species_ID	Species_name	Database to get peptides	Species_class	Species_class_ID
asp	Aegilops speltoides	CNCB	Monocots: Triticeae	SG01
ata	Aegilops tauschii	ensembl	Monocots: Triticeae	SG01
aum	Aegilops umbellulata	ensembl	Monocots: Triticeae	SG01
hvu	Hordeum vulgare	ensembl	Monocots: Triticeae	SG01
sce	Secale cereale	ensembl	Monocots: Triticeae	SG01
tin	Thinopyrum intermedium	phytozome	Monocots: Triticeae	SG01
tae	Triticum aestivum	ensembl	Monocots: Triticeae	SG01
tdi	Triticum dicoccoides	ensembl	Monocots: Triticeae	SG01
tmo	Triticum monococcum	CNCB	Monocots: Triticeae	SG01
ttu	Triticum turgidum	ensembl	Monocots: Triticeae	SG01
tur	Triticum urartu	ensembl	Monocots: Triticeae	SG01
asa	Avena sativa (Sang)	ensembl	Monocots: Pooideae (not Triticeae)	SG02
bdi	Brachypodium distachyon	ensembl	Monocots: Pooideae (not Triticeae)	SG02
lpe	Lolium perenne	ensembl	Monocots: Pooideae (not Triticeae)	SG02
dex	Digitaria exilis	ensembl	Monocots: Poaceae (not Pooideae)	SG03
ecr	Echinochloa crus-galli	ensembl	Monocots: Poaceae (not Pooideae)	SG03
ete	Eragrostis tef	ensembl	Monocots: Poaceae (not Pooideae)	SG03
lepe	Leersia perrieri	ensembl	Monocots: Poaceae (not Pooideae)	SG03
ola	Olyra latifolia	bamboobase	Monocots: Poaceae (not Pooideae)	SG03
osa	Oryza sativa	ensembl	Monocots: Poaceae (not Pooideae)	SG03
pvi	Panicum virgatum	phytozome	Monocots: Poaceae (not Pooideae)	SG03
pla	Pharus latifolius	phytozome	Monocots: Poaceae (not Pooideae)	SG03
ped	Phyllostachys edulis	bamboobase	Monocots: Poaceae (not Pooideae)	SG03
ssp	Saccharum spontaneum	ensembl	Monocots: Poaceae (not Pooideae)	SG03
sit	Setaria italica	ensembl	Monocots: Poaceae (not Pooideae)	SG03
sbi	Sorghum bicolor	ensembl	Monocots: Poaceae (not Pooideae)	SG03
zma	Zea mays	ensembl	Monocots: Poaceae (not Pooideae)	SG03
aco	Ananas comosus	ensembl	Monocots: Poales (not Poaceae)	SG04
jas	Joinvillea ascendens	phytozome	Monocots: Poales (not Poaceae)	SG04
aam	Acorus americanus	phytozome	Monocots: Other (not Poales)	SG05
aof	Asparagus officinalis	ensembl	Monocots: Other (not Poales)	SG05
dro	Dioscorea rotundata	ensembl	Monocots: Other (not Poales)	SG05
mac	Musa acuminata	ensembl	Monocots: Other (not Poales)	SG05
spo	Spirodela polyrhiza	phytozome	Monocots: Other (not Poales)	SG05
zoma	Zostera marina	phytozome	Monocots: Other (not Poales)	SG05
aqco	Aquilegia coerulea	phytozome	Eudicots	SG06
ath	Arabidopsis thaliana	ensembl	Eudicots	SG06
cca	Coffea canephora	ensembl	Eudicots	SG06
csa	Cucumis sativus	ensembl	Eudicots	SG06
fve	Fragaria vesca	phytozome	Eudicots	SG06
han	Helianthus annuus	ensembl	Eudicots	SG06
mtr	Medicago truncatula	ensembl	Eudicots	SG06
pso	Papaver somniferum	ensembl	Eudicots	SG06
ptr	Populus trichocarpa	ensembl	Eudicots	SG06
qsu	Quercus suber	ensembl	Eudicots	SG06
sly	Solanum lycopersicum	ensembl	Eudicots	SG06
tca	Theobroma cacao Matina 1-6	ensembl	Eudicots	SG06
vvi	Vitis vinifera	ensembl	Eudicots	SG06
atr	Amborella trichopoda	ensembl	Angiosperms (not Monocots or Eudicots)	SG07
ltu	Liriodendron tulipifera	phytozome	Angiosperms (not Monocots or Eudicots)	SG07
nco	Nymphaea colorata	ensembl	Angiosperms (not Monocots or Eudicots)	SG07
dco	Diphasiastrum complanatum	phytozome	Vascular plants (Lycopodiopsida)	SG08
smo	Selaginella moellendorffii	ensembl	Vascular plants (Lycopodiopsida)	SG08
cri	Ceratopteris richardii	phytozome	Vascular plants (Polypodiopsida)	SG09
mpo	Marchantia polymorpha	ensembl	Embryous plants (Bryophyta+Marchantiophyta)	SG10
ppa	Physcomitrium patens	ensembl	Embryous plants (Bryophyta+Marchantiophyta)	SG10
sfa	Sphagnum fallax	phytozome	Embryous plants (Bryophyta+Marchantiophyta)	SG10
cbr	Chara braunii	ensembl	Streptophyta	SG11
czo	Chromochloris zofingiensis	phytozome	Chlorophyte	SG12
mpu	Micromonas pusilla	phytozome	Chlorophyte	SG12
olu	Ostreococcus lucimarinus	ensembl	Chlorophyte	SG12
ccr	Chondrus crispus	ensembl	Rhodophyta	SG13
Acinetobacter	Bacteria (outgroup)	NCBI	Bacteria (outgroup)	SG14

## Sheet: Table S2
BioProject	SRA	sample_name	tissue	cluster
PRJNA1014793	SRR25995171	stem.001	stem	stem-01
PRJNA1014793	SRR25995170	stem.003	stem	stem-01
PRJNA1014793	SRR25995166	stem.004	stem	stem-01
PRJNA1014793	SRR25995167	stem.002	stem	stem-01
PRJEB36244	ERR3814222	stamen.001	stamen	stamen-01
PRJEB36244	ERR3814223	stamen.002	stamen	stamen-01
PRJEB36244	ERR3814224	stamen.003	stamen	stamen-01
PRJEB36244	ERR3814226	pistil.005	pistil	pistil-01
PRJEB36244	ERR3814225	pistil.004	pistil	pistil-01
PRJEB36244	ERR3814227	pistil.006	pistil	pistil-01
PRJNA891918	SRR21967453	seed_embryo.001	seed_embryo	seed_embryo-01
PRJNA891918	SRR21967441	seed_embryo.003	seed_embryo	seed_embryo-01
PRJNA891918	SRR21967452	seed_embryo.002	seed_embryo	seed_embryo-01
PRJNA891918	SRR21967418	seed_embryo.010	seed_embryo	seed_embryo-01
PRJNA891918	SRR21967451	seed_embryo.011	seed_embryo	seed_embryo-01
PRJNA891918	SRR21967419	seed_embryo.009	seed_embryo	seed_embryo-01
PRJNA891918	SRR21967421	seed_embryo.007	seed_embryo	seed_embryo-01
PRJNA891918	SRR21967430	seed_embryo.004	seed_embryo	seed_embryo-01
PRJNA891918	SRR21967422	seed_embryo.006	seed_embryo	seed_embryo-01
PRJNA891918	SRR21967423	seed_embryo.005	seed_embryo	seed_embryo-01
PRJNA891918	SRR21967420	seed_embryo.008	seed_embryo	seed_embryo-01
PRJNA891918	SRR21967450	seed_embryo.012	seed_embryo	seed_embryo-01
PRJNA891918	SRR21967448	seed_outer_layer.002	seed_outer_layer	seed_outer_layer-01
PRJNA891918	SRR21967447	seed_outer_layer.003	seed_outer_layer	seed_outer_layer-01
PRJNA891918	SRR21967449	seed_outer_layer.001	seed_outer_layer	seed_outer_layer-01
PRJNA891918	SRR21967427	seed_endosperm.009	seed_endosperm	seed_endosperm-01
PRJNA891918	SRR21967432	seed_endosperm.005	seed_endosperm	seed_endosperm-01
PRJNA891918	SRR21967431	seed_endosperm.006	seed_endosperm	seed_endosperm-01
PRJNA891918	SRR21967434	seed_endosperm.003	seed_endosperm	seed_endosperm-01
PRJNA891918	SRR21967428	seed_endosperm.008	seed_endosperm	seed_endosperm-01
PRJNA891918	SRR21967429	seed_endosperm.007	seed_endosperm	seed_endosperm-01
PRJEB5135	ERR392078	seed_aleurone.006	seed_aleurone	seed_aleurone-01
PRJEB5135	ERR392082	seed_aleurone.004	seed_aleurone	seed_aleurone-01
PRJEB5135	ERR392059	seed_aleurone.005	seed_aleurone	seed_aleurone-01
PRJEB5135	ERR392084	seed_aleurone.009	seed_aleurone	seed_aleurone-01
PRJNA891918	SRR21967443	seed_outer_layer.007	seed_outer_layer	seed_outer_layer-02
PRJNA891918	SRR21967437	seed_outer_layer.012	seed_outer_layer	seed_outer_layer-02
PRJNA891918	SRR21967438	seed_outer_layer.011	seed_outer_layer	seed_outer_layer-02
PRJNA891918	SRR21967439	seed_outer_layer.010	seed_outer_layer	seed_outer_layer-02
PRJNA891918	SRR21967446	seed_outer_layer.004	seed_outer_layer	seed_outer_layer-02
PRJNA891918	SRR21967440	seed_outer_layer.009	seed_outer_layer	seed_outer_layer-02
PRJNA891918	SRR21967442	seed_outer_layer.008	seed_outer_layer	seed_outer_layer-02
PRJNA891918	SRR21967444	seed_outer_layer.006	seed_outer_layer	seed_outer_layer-02
PRJNA891918	SRR21967445	seed_outer_layer.005	seed_outer_layer	seed_outer_layer-02
PRJNA848660	SRR19634414	anther.003	anther	anther-01
PRJNA848660	SRR19634412	anther.001	anther	anther-01
PRJNA848660	SRR19634413	anther.002	anther	anther-01
PRJNA848660	SRR19634409	anther.004	anther	anther-02
PRJNA848660	SRR19634411	anther.006	anther	anther-02
PRJNA848660	SRR19634410	anther.005	anther	anther-02
PRJNA750863	SRR15306760	anther.008	anther	anther-02
PRJNA750863	SRR15306759	anther.007	anther	anther-02
PRJNA750863	SRR15306761	anther.009	anther	anther-02
PRJNA786783	SRR17155243	tiller_bud.009	tiller_bud	tiller_bud-01
PRJNA786783	SRR17155244	tiller_bud.008	tiller_bud	tiller_bud-01
PRJNA786783	SRR17155245	tiller_bud.007	tiller_bud	tiller_bud-01
PRJNA1190486	SRR31508204	leaf_sheath.002	leaf_sheath	leaf_sheath-01
PRJNA1190486	SRR31508205	leaf_sheath.001	leaf_sheath	leaf_sheath-01
PRJNA1190486	SRR31508203	leaf_sheath.003	leaf_sheath	leaf_sheath-01
PRJNA1190486	SRR31508206	leaf_sheath.004	leaf_sheath	leaf_sheath-01
PRJNA804652	SRR18000660	leaf_sheath.006	leaf_sheath	leaf_sheath-02
PRJNA804652	SRR18000659	leaf_sheath.007	leaf_sheath	leaf_sheath-02
PRJNA804652	SRR18000661	leaf_sheath.005	leaf_sheath	leaf_sheath-02
PRJNA417210	SRR6262182	stem.012	stem	stem-02
PRJNA417210	SRR6262183	stem.011	stem	stem-02
PRJNA417210	SRR6262186	stem.013	stem	stem-02
PRJNA901148	SRR22346062	stem.005	stem	stem-03
PRJNA901148	SRR22346055	stem.007	stem	stem-03
PRJNA901148	SRR22346061	stem.006	stem	stem-03
PRJNA685921	SRR13267030	leaf_sheath.008	leaf_sheath	leaf_sheath-03
PRJNA685921	SRR13267028	leaf_sheath.010	leaf_sheath	leaf_sheath-03
PRJNA685921	SRR13267029	leaf_sheath.009	leaf_sheath	leaf_sheath-03
PRJNA485894	SRR7694618	leaf_LJ.009	leaf_LJ	leaf_LJ-01
PRJNA485894	SRR7694619	leaf_LJ.008	leaf_LJ	leaf_LJ-01
PRJNA485894	SRR7694625	leaf_LJ.010	leaf_LJ	leaf_LJ-01
PRJNA485894	SRR7694613	leaf_LJ.012	leaf_LJ	leaf_LJ-01
PRJNA485894	SRR7694624	leaf_LJ.011	leaf_LJ	leaf_LJ-01
PRJNA544398	SRR9126571	stem.010	stem	stem-04
PRJNA544398	SRR9126568	stem.009	stem	stem-04
PRJNA544398	SRR9126569	stem.008	stem	stem-04
PRJNA497810	SRR8113994	leaf_blade.007	leaf_blade	leaf_blade-01
PRJNA497810	SRR8113982	leaf_blade.001	leaf_blade	leaf_blade-01
PRJNA497810	SRR8113995	leaf_blade.006	leaf_blade	leaf_blade-01
PRJNA497810	SRR8113992	leaf_blade.009	leaf_blade	leaf_blade-01
PRJNA497810	SRR8113993	leaf_blade.008	leaf_blade	leaf_blade-01
PRJNA497810	SRR8113988	leaf_blade.003	leaf_blade	leaf_blade-01
PRJNA497810	SRR8113985	leaf_blade.013	leaf_blade	leaf_blade-01
PRJNA497810	SRR8113987	leaf_blade.004	leaf_blade	leaf_blade-01
PRJNA497810	SRR8113996	leaf_blade.005	leaf_blade	leaf_blade-01
PRJNA497810	SRR8113979	leaf_blade.015	leaf_blade	leaf_blade-01
PRJNA497810	SRR8113980	leaf_blade.014	leaf_blade	leaf_blade-01
PRJNA497810	SRR8113981	leaf_blade.002	leaf_blade	leaf_blade-01
PRJNA497810	SRR8113983	leaf_blade.011	leaf_blade	leaf_blade-01
PRJNA497810	SRR8113984	leaf_blade.010	leaf_blade	leaf_blade-01
PRJNA497810	SRR8113986	leaf_blade.012	leaf_blade	leaf_blade-01
PRJNA573726	SRR10166415	spikelet.007	spikelet	spikelet-01
PRJNA573726	SRR10166417	spikelet.009	spikelet	spikelet-01
PRJNA573726	SRR10166418	spikelet.010	spikelet	spikelet-01
PRJNA573726	SRR10166416	spikelet.008	spikelet	spikelet-01
PRJNA573726	SRR10166419	spikelet.011	spikelet	spikelet-01
PRJNA1070335	SRR27756157	leaf_LJ.007	leaf_LJ	leaf_LJ-02
PRJNA1070335	SRR27756158	leaf_LJ.006	leaf_LJ	leaf_LJ-02
PRJNA1070335	SRR27756163	leaf_LJ.002	leaf_LJ	leaf_LJ-02
PRJNA1070335	SRR27756164	leaf_LJ.001	leaf_LJ	leaf_LJ-02
PRJNA1070335	SRR27756160	leaf_LJ.004	leaf_LJ	leaf_LJ-02
PRJNA1070335	SRR27756159	leaf_LJ.005	leaf_LJ	leaf_LJ-02
PRJNA1070335	SRR27756161	leaf_LJ.003	leaf_LJ	leaf_LJ-02
PRJEB5029	ERR377673	stamen.007	stamen	stamen-02
PRJEB5029	ERR377669	stamen.006	stamen	stamen-02
PRJEB5029	ERR377671	stamen.010	stamen	stamen-02
PRJEB5029	ERR377675	stamen.009	stamen	stamen-02
PRJEB5029	ERR377672	stamen.012	stamen	stamen-02
PRJEB5029	ERR377674	stamen.011	stamen	stamen-02
PRJEB5029	ERR377668	stamen.005	stamen	stamen-02
PRJEB5029	ERR377670	stamen.008	stamen	stamen-02
PRJNA436817	SRR6802606	ovary.016	ovary	ovary-01
PRJNA436817	SRR6802612	ovary.014	ovary	ovary-01
PRJNA436817	SRR6802607	ovary.013	ovary	ovary-01
PRJNA436817	SRR6802613	ovary.015	ovary	ovary-01
PRJNA996360	SRR25379168	tiller_bud.004	tiller_bud	tiller_bud-02
PRJNA996360	SRR25379176	tiller_bud.006	tiller_bud	tiller_bud-02
PRJNA996360	SRR25379177	tiller_bud.005	tiller_bud	tiller_bud-02
PRJNA996360	SRR25379173	tiller_bud.002	tiller_bud	tiller_bud-02
PRJNA996360	SRR25379172	tiller_bud.003	tiller_bud	tiller_bud-02
PRJNA996360	SRR25379174	tiller_bud.001	tiller_bud	tiller_bud-02
PRJNA680816	SRR13147960	tiller_bud.012	tiller_bud	tiller_bud-03
PRJNA680816	SRR13147958	tiller_bud.010	tiller_bud	tiller_bud-03
PRJNA680816	SRR13147959	tiller_bud.011	tiller_bud	tiller_bud-03
PRJNA629470	SRR11650159	spike.005	spike	spike-01
PRJNA629470	SRR11650160	spike.004	spike	spike-01
PRJNA551725	SRR9614107	spike.008	spike	spike-01
PRJNA551725	SRR9614112	spike.007	spike	spike-01
PRJNA551725	SRR9614113	spike.006	spike	spike-01
PRJNA635231	SRR12272677	spike.001	spike	spike-02
PRJNA635231	SRR12272675	spike.003	spike	spike-02
PRJNA635231	SRR12272676	spike.002	spike	spike-02
PRJNA612424	SRR11473370	pistil.002	pistil	pistil-02
PRJNA612424	SRR11473369	pistil.003	pistil	pistil-02
PRJNA612424	SRR11473371	pistil.001	pistil	pistil-02
PRJNA351906	SRR4734844	pistil.009	pistil	pistil-02
PRJNA351906	SRR4734843	pistil.008	pistil	pistil-02
PRJNA351906	SRR4734853	pistil.007	pistil	pistil-02
PRJNA867570	SRR20994247	ovary.001	ovary	ovary-02
PRJNA867570	SRR20994234	ovary.006	ovary	ovary-02
PRJNA867570	SRR20994246	ovary.002	ovary	ovary-02
PRJNA867570	SRR20994235	ovary.005	ovary	ovary-02
PRJNA867570	SRR20994236	ovary.004	ovary	ovary-02
PRJNA867570	SRR20994237	ovary.003	ovary	ovary-02
PRJNA718479	SRR14202262	ovary.010	ovary	ovary-03
PRJNA718479	SRR14202260	ovary.012	ovary	ovary-03
PRJNA718479	SRR14202261	ovary.011	ovary	ovary-03
PRJNA867570	SRR20994232	ovary.008	ovary	ovary-03
PRJNA867570	SRR20994231	ovary.009	ovary	ovary-03
PRJNA867570	SRR20994233	ovary.007	ovary	ovary-03
PRJNA663737	SRR13853631	seed_coat.001	seed_coat	seed_coat-01
PRJNA663737	SRR13853632	seed_coat.002	seed_coat	seed_coat-01
PRJNA663737	SRR13853638	seed_coat.009	seed_coat	seed_coat-01
PRJNA663737	SRR13853639	seed_coat.010	seed_coat	seed_coat-01
PRJNA663737	SRR13853629	seed_coat.003	seed_coat	seed_coat-01
PRJNA663737	SRR13853630	seed_coat.004	seed_coat	seed_coat-01
PRJNA663737	SRR13853641	seed_coat.007	seed_coat	seed_coat-01
PRJNA663737	SRR13853642	seed_coat.008	seed_coat	seed_coat-01
PRJNA663737	SRR13853649	seed_coat.005	seed_coat	seed_coat-01
PRJNA663737	SRR13853650	seed_coat.006	seed_coat	seed_coat-01
PRJNA663737	SRR13853636	seed_coat.011	seed_coat	seed_coat-01
PRJNA663737	SRR13853637	seed_coat.012	seed_coat	seed_coat-01
PRJNA369686	SRR5225289	root.019	root	root-01
PRJNA369686	SRR5225288	root.020	root	root-01
PRJNA369686	SRR5225290	root.018	root	root-01
PRJNA437523	SRR6820447	root.004	root	root-02
PRJNA437523	SRR6820445	root.006	root	root-02
PRJNA437523	SRR6820446	root.005	root	root-02
PRJNA437523	SRR6820439	root.012	root	root-02
PRJNA437523	SRR6820436	root.011	root	root-02
PRJNA437523	SRR6820437	root.010	root	root-02
PRJNA437523	SRR6820433	root.007	root	root-02
PRJNA437523	SRR6820432	root.008	root	root-02
PRJNA437523	SRR6820452	root.009	root	root-02
PRJNA437523	SRR6820443	root.003	root	root-02
PRJNA437523	SRR6820448	root.002	root	root-02
PRJNA437523	SRR6820449	root.001	root	root-02
PRJNA436722	SRR6799265	root.013	root	root-03
PRJNA436722	SRR6799264	root.017	root	root-03
PRJNA436722	SRR6799261	root.014	root	root-03
PRJNA436722	SRR6799262	root.015	root	root-03
PRJNA436722	SRR6799263	root.016	root	root-03
PRJNA436817	SRR6802609	spike.011	spike	spike-03
PRJNA436817	SRR6802610	spike.009	spike	spike-03
PRJNA436817	SRR6802611	spike.010	spike	spike-03
PRJNA436817	SRR6802614	spike.012	spike	spike-03
PRJNA522013	SRR8569390	spikelet.012	spikelet	spikelet-02
PRJNA522013	SRR8569391	spikelet.013	spikelet	spikelet-02
PRJNA522013	SRR8569392	spikelet.014	spikelet	spikelet-02
PRJNA436722	SRR6799268	spike.015	spike	spike-04
PRJNA436722	SRR6799266	spike.013	spike	spike-04
PRJNA436722	SRR6799267	spike.014	spike	spike-04
PRJNA960823	SRR24271391	spikelet.001	spikelet	spikelet-03
PRJNA960823	SRR24271401	spikelet.003	spikelet	spikelet-03
PRJNA960823	SRR24271398	spikelet.005	spikelet	spikelet-03
PRJNA960823	SRR24271384	spikelet.004	spikelet	spikelet-03
PRJNA960823	SRR24271399	spikelet.006	spikelet	spikelet-03

## Sheet: Table S3
Primer_name	Primer_Sequence
q-TaWSD03-D-F	GGCTCATGGACGGCTTCTACA
q-TaWSD03-D-R	TCACCTGGATGCTGTGGAACC
q-TaWSD18-D-F	GTAGCATCGCTGTCCACACTC
q-TaWSD18-D-R	AGACGGAGCACCACTGTAGAG
q-TaWSD12-A-F	GTGTTAGCCCCTCGATAGCCTCC
q-TaWSD12-A-R	GCCGATGGTGACGACGATGTATA
q-TaWSD12-D-F	GAGGAGGAAGAGCCTGTCACC
q-TaWSD12-D-R	TTTGACCCATCTGTGACCTGGAT
q-TaGAPDH-F	CTGCATCATACGATGACATC
q-TaGAPDH-R	TGTCACCGACAAAGTCAGTG

## Sheet: Table S4
Protein_ID	Localizations	Signals	Membrane types	Cytoplasm	Nucleus	Extracellular	Cell membrane	Mitochondrion	Plastid	Endoplasmic reticulum	Lysosome/Vacuole	Golgi apparatus	Peroxisome	Peripheral	Transmembrane	Lipid anchor	Soluble
TraesCS3A02G013600	Endoplasmic reticulum		Transmembrane	0.328	0.1709	0.0457	0.4423	0.2591	0.1328	0.8465	0.3577	0.5495	0.0202	0.4189	0.5928	0.1565	0.3919
TraesCS1D02G393500	Endoplasmic reticulum		Transmembrane	0.333	0.1906	0.0825	0.495	0.1833	0.1693	0.7526	0.3911	0.4217	0.0373	0.4351	0.5013	0.1976	0.3776
TraesCS1B02G411900	Endoplasmic reticulum		Transmembrane	0.3323	0.1916	0.0913	0.4911	0.1865	0.1788	0.7492	0.3877	0.4098	0.0379	0.4254	0.4969	0.193	0.3832
TraesCS3B02G011800	Endoplasmic reticulum		Transmembrane	0.333	0.2116	0.0651	0.3726	0.262	0.2216	0.8205	0.3695	0.5117	0.057	0.4628	0.5545	0.1488	0.419
TraesCS5A02G321800	Endoplasmic reticulum		Transmembrane	0.3434	0.1884	0.0607	0.4068	0.219	0.2397	0.7944	0.3501	0.3617	0.0402	0.4432	0.4705	0.1682	0.4195
TraesCS7D02G111200	Endoplasmic reticulum		Soluble	0.3547	0.2086	0.0827	0.3911	0.2299	0.206	0.8044	0.3498	0.3326	0.0409	0.4292	0.4367	0.1825	0.4731
TraesCSU02G179300	Endoplasmic reticulum		Transmembrane	0.3448	0.1808	0.0694	0.4011	0.2271	0.2594	0.798	0.3789	0.3725	0.0497	0.467	0.456	0.1694	0.4244
TraesCS5D02G328800	Endoplasmic reticulum		Transmembrane	0.3448	0.1808	0.0694	0.4011	0.2271	0.2594	0.798	0.3789	0.3725	0.0497	0.467	0.456	0.1694	0.4244
TraesCS5A02G322100	Endoplasmic reticulum		Transmembrane	0.3285	0.1813	0.0696	0.4083	0.1897	0.1778	0.7706	0.3363	0.3749	0.0443	0.4449	0.4915	0.1635	0.4312
TraesCS3A02G266700	Endoplasmic reticulum		Transmembrane	0.3432	0.2231	0.0612	0.398	0.1962	0.1369	0.804	0.3204	0.4835	0.0259	0.4028	0.5594	0.2047	0.4135
TraesCS5D02G328700	Endoplasmic reticulum		Transmembrane	0.3542	0.199	0.0727	0.4248	0.2407	0.2594	0.7897	0.3366	0.3704	0.0483	0.4308	0.4625	0.1629	0.4329
TraesCS5D02G328500	Endoplasmic reticulum		Soluble	0.354	0.1861	0.0799	0.4326	0.2165	0.2454	0.7426	0.2955	0.4169	0.0451	0.4867	0.4022	0.1892	0.4705
TraesCS5B02G322300	Endoplasmic reticulum		Transmembrane	0.3288	0.2004	0.0597	0.3993	0.2364	0.2034	0.8159	0.3407	0.4572	0.032	0.4732	0.4712	0.1421	0.4348
TraesCS3A02G266800	Endoplasmic reticulum	Signal peptide	Transmembrane	0.3168	0.1789	0.1347	0.5221	0.1725	0.1383	0.7939	0.3863	0.473	0.033	0.4963	0.5188	0.2427	0.3827
TraesCS3B02G300300	Endoplasmic reticulum		Transmembrane	0.3094	0.1839	0.113	0.5039	0.2128	0.1479	0.8113	0.4021	0.4866	0.0246	0.4933	0.5114	0.184	0.3904
TraesCS2D02G016300	Endoplasmic reticulum		Soluble	0.3539	0.1869	0.0788	0.4575	0.2387	0.199	0.8123	0.3643	0.3524	0.0251	0.4221	0.4414	0.2039	0.4645
TraesCS3D02G267000	Endoplasmic reticulum		Transmembrane	0.3163	0.1647	0.1226	0.4974	0.1972	0.1667	0.8183	0.3911	0.4753	0.0302	0.5818	0.5527	0.2787	0.3154
TraesCS5B02G322800	Endoplasmic reticulum		Soluble	0.3493	0.188	0.063	0.4203	0.2368	0.1865	0.7813	0.2798	0.4425	0.0437	0.4472	0.4278	0.1698	0.4709
TraesCS5B02G322500	Endoplasmic reticulum		Transmembrane	0.3373	0.1961	0.0566	0.4085	0.2486	0.2845	0.8146	0.3682	0.4207	0.0501	0.4772	0.4986	0.19	0.3949
TraesCS2B02G019100	Endoplasmic reticulum		Transmembrane	0.3504	0.1864	0.0723	0.4639	0.2439	0.183	0.83	0.3479	0.3746	0.0229	0.4026	0.4983	0.2011	0.4276
TraesCS1D02G029300	Endoplasmic reticulum		Transmembrane	0.3342	0.2073	0.0695	0.4305	0.2103	0.1383	0.7864	0.2751	0.3757	0.0174	0.4703	0.6014	0.2233	0.327
TraesCS5D02G328600	Endoplasmic reticulum		Transmembrane	0.3066	0.1759	0.0633	0.4319	0.2167	0.2534	0.7726	0.3175	0.359	0.0335	0.4952	0.4778	0.1574	0.3949
TraesCS5A02G321900	Endoplasmic reticulum		Transmembrane	0.3114	0.1852	0.065	0.4265	0.2172	0.2201	0.7481	0.3284	0.3642	0.0363	0.4852	0.457	0.1694	0.4096
TraesCS3B02G300200	Endoplasmic reticulum		Transmembrane	0.3351	0.22	0.0621	0.3787	0.2126	0.1191	0.8205	0.3169	0.5099	0.0311	0.3696	0.5639	0.2066	0.419
TraesCS2B02G007200	Endoplasmic reticulum		Soluble	0.3562	0.1871	0.0674	0.4711	0.2157	0.1667	0.7993	0.3605	0.3229	0.0202	0.4016	0.4366	0.2362	0.4568
TraesCS1B02G402900	Endoplasmic reticulum		Transmembrane	0.3785	0.1744	0.0819	0.3448	0.2131	0.3262	0.7814	0.339	0.3385	0.076	0.508	0.4818	0.1814	0.3861
TraesCS5B02G322700	Endoplasmic reticulum		Transmembrane	0.322	0.1815	0.0682	0.4057	0.2118	0.2504	0.7686	0.3317	0.3558	0.0355	0.4999	0.4571	0.1795	0.4084
TraesCS3B02G029900	Endoplasmic reticulum		Transmembrane	0.3193	0.1758	0.0592	0.4591	0.2902	0.1605	0.8235	0.3968	0.5318	0.0309	0.4483	0.5361	0.1501	0.423
TraesCS3A02G017400	Endoplasmic reticulum		Transmembrane	0.3112	0.1744	0.0549	0.4497	0.2716	0.1497	0.8193	0.3604	0.5333	0.0342	0.4631	0.5485	0.1437	0.4127
TraesCS3B02G006700	Endoplasmic reticulum		Transmembrane	0.3301	0.1845	0.0602	0.4399	0.2696	0.2007	0.828	0.3784	0.4989	0.035	0.4456	0.4798	0.1553	0.4612
TraesCS3B02G016400	Endoplasmic reticulum		Soluble	0.3101	0.1941	0.0409	0.3995	0.226	0.1731	0.8197	0.3126	0.4338	0.0325	0.4026	0.4675	0.1408	0.4901
TraesCS7D02G029000	Endoplasmic reticulum		Transmembrane	0.3229	0.181	0.0457	0.4412	0.3029	0.2016	0.8123	0.3494	0.4564	0.0237	0.4632	0.5563	0.15	0.4021
TraesCSU02G029300	Endoplasmic reticulum		Transmembrane	0.324	0.1892	0.0795	0.4619	0.2401	0.2099	0.8003	0.3446	0.4347	0.0198	0.4495	0.6589	0.1823	0.3221
TraesCS3B02G339300	Endoplasmic reticulum		Transmembrane	0.2924	0.2228	0.083	0.4635	0.1945	0.2071	0.7625	0.3395	0.4211	0.0235	0.4205	0.6128	0.1381	0.35
TraesCS3A02G297400	Endoplasmic reticulum		Transmembrane	0.3021	0.2032	0.0707	0.4718	0.2003	0.1612	0.7923	0.3176	0.4469	0.0184	0.4167	0.5928	0.1328	0.3722
TraesCS3D02G304900	Endoplasmic reticulum		Transmembrane	0.2991	0.2103	0.0864	0.4688	0.1868	0.1848	0.7634	0.3364	0.4258	0.0231	0.4186	0.5988	0.1372	0.3663
TraesCS3D02G012000	Endoplasmic reticulum		Transmembrane	0.2938	0.1783	0.0476	0.4273	0.2131	0.1733	0.8132	0.317	0.4324	0.0297	0.4243	0.4957	0.1525	0.447
TraesCS3A02G013700	Endoplasmic reticulum		Transmembrane	0.3014	0.1933	0.0483	0.416	0.2161	0.1575	0.8208	0.3148	0.4502	0.0282	0.4054	0.5157	0.1662	0.4329
TraesCS2D02G002200	Endoplasmic reticulum		Soluble	0.3489	0.18	0.0582	0.4383	0.243	0.1801	0.7983	0.3493	0.5106	0.0306	0.474	0.4174	0.1407	0.4902
TraesCS1A02G385500	Endoplasmic reticulum		Transmembrane	0.3155	0.1697	0.0845	0.4622	0.197	0.1315	0.7694	0.3625	0.409	0.0392	0.4912	0.543	0.188	0.3402
TraesCS5B02G495000	Endoplasmic reticulum		Transmembrane	0.3072	0.2121	0.05	0.3718	0.2755	0.1551	0.7972	0.3061	0.3518	0.0327	0.4492	0.4969	0.155	0.4032
TraesCS3D02G266900	Endoplasmic reticulum		Transmembrane	0.3072	0.2167	0.0581	0.3987	0.1775	0.1548	0.8512	0.316	0.5244	0.0296	0.3703	0.578	0.1938	0.4108
TraesCS6D02G014800	Endoplasmic reticulum		Transmembrane	0.2735	0.1705	0.0701	0.4682	0.2557	0.2584	0.8043	0.3444	0.4509	0.032	0.4495	0.5115	0.1874	0.4109

## Sheet: Table S5
Colinear_type	Colinear_gene1	Colinear_gene2	Notes			gene_id	gene_name	duplication modes
interspecies(tae VS ttu)	TraesCS1A02G385500	TRITD1Av1G213980	orthologs			TaWSD01-A	TraesCS1A02G385500	Segmental
interspecies(tae VS ttu)	TraesCS1A02G385500	TRITD1Bv1G208040				TaWSD02-B	TraesCS1B02G402900	Dispersed
interspecies(tae VS ttu)	TraesCS1A02G385500	TRITD3Av1G177310				TaWSD01-B	TraesCS1B02G411900	Segmental
interspecies(tae VS ttu)	TraesCS1A02G385500	TRITD3Bv1G157490				TaWSD03-D	TraesCS1D02G029300	Segmental
interspecies(tae VS ttu)	TraesCS1B02G411900	TRITD1Bv1G208040	orthologs			TaWSD01-D	TraesCS1D02G393500	Segmental
interspecies(tae VS ttu)	TraesCS1B02G402900	TRITD3Av1G177310				TaWSD04-B	TraesCS2B02G007200	Segmental
interspecies(tae VS ttu)	TraesCS1B02G411900	TRITD3Av1G177310				TaWSD04-B	TraesCS2B02G019100	Segmental
interspecies(tae VS ttu)	TraesCS1B02G411900	TRITD3Bv1G157490				TaWSD05-D	TraesCS2D02G002200	Segmental
interspecies(tae VS ttu)	TraesCS1B02G402900	TRITD3Bv1G157490				TaWSD04-D	TraesCS2D02G016300	Segmental
interspecies(tae VS ttu)	TraesCS1D02G393500	TRITD1Av1G213980				TaWSD06L-A	TraesCS3A02G013600	Segmental
interspecies(tae VS ttu)	TraesCS1D02G393500	TRITD1Bv1G208040				TaWSD06-A	TraesCS3A02G013700	Tandem
interspecies(tae VS ttu)	TraesCS1D02G393500	TRITD3Av1G177310				TaWSD07-A	TraesCS3A02G017400	Segmental
interspecies(tae VS ttu)	TraesCS2B02G007200	TRITD2Av1G003690				TaWSD08-A	TraesCS3A02G266700	Segmental
interspecies(tae VS ttu)	TraesCS2B02G007200	TRITD2Bv1G004790	orthologs			TaWSD09-A	TraesCS3A02G266800	Tandem
interspecies(tae VS ttu)	TraesCS2B02G019100	TRITD2Bv1G001660	orthologs			TaWSD10-A	TraesCS3A02G297400	Segmental
interspecies(tae VS ttu)	TraesCS2B02G019100	TRITD3Av1G000500				TaWSD11-B	TraesCS3B02G006700	Segmental
interspecies(tae VS ttu)	TraesCS2D02G016300	TRITD2Av1G003690				TaWSD11-B	TraesCS3B02G011800	Segmental
interspecies(tae VS ttu)	TraesCS2D02G016300	TRITD2Bv1G004790				TaWSD06-B	TraesCS3B02G016400	Segmental
interspecies(tae VS ttu)	TraesCS2D02G002200	TRITD2Bv1G001660				TaWSD07-B	TraesCS3B02G029900	Segmental
interspecies(tae VS ttu)	TraesCS2D02G016300	TRITD2Bv1G001660				TaWSD08-B	TraesCS3B02G300200	Segmental
interspecies(tae VS ttu)	TraesCS3A02G266700	TRITD1Bv1G208040				TaWSD09-B	TraesCS3B02G300300	Tandem
interspecies(tae VS ttu)	TraesCS3A02G017400	TRITD2Av1G003690				TaWSD10-B	TraesCS3B02G339300	Segmental
interspecies(tae VS ttu)	TraesCS3A02G266700	TRITD3Av1G177310	orthologs			TaWSD06-D	TraesCS3D02G012000	Segmental
interspecies(tae VS ttu)	TraesCS3A02G017400	TRITD3Av1G000500	orthologs			TaWSD08-D	TraesCS3D02G266900	Segmental
interspecies(tae VS ttu)	TraesCS3A02G297400	TRITD3Av1G195260	orthologs			TaWSD09-D	TraesCS3D02G267000	Tandem
interspecies(tae VS ttu)	TraesCS3A02G013600	TRITD3Av1G001940	orthologs			TaWSD10-D	TraesCS3D02G304900	Segmental
interspecies(tae VS ttu)	TraesCS3A02G013600	TRITD3Bv1G003470				TaWSD12-A	TraesCS5A02G321800	Segmental
interspecies(tae VS ttu)	TraesCS3A02G297400	TRITD3Bv1G177400				TaWSD13-A	TraesCS5A02G321900	Tandem
interspecies(tae VS ttu)	TraesCS3A02G013600	TRITD3Bv1G003540				TaWSD14-A	TraesCS5A02G322100	Tandem
interspecies(tae VS ttu)	TraesCS3A02G266700	TRITD3Bv1G157490				TaWSD14L-B	TraesCS5B02G322300	Segmental
interspecies(tae VS ttu)	TraesCS3B02G300200	TRITD1Bv1G208040				TaWSD15-B	TraesCS5B02G322500	Proximal
interspecies(tae VS ttu)	TraesCS3B02G300200	TRITD3Av1G177310				TaWSD13-B	TraesCS5B02G322700	Tandem
interspecies(tae VS ttu)	TraesCS3B02G339300	TRITD3Av1G195260				TaWSD14-B	TraesCS5B02G322800	Tandem
interspecies(tae VS ttu)	TraesCS3B02G029900	TRITD3Av1G001940				TaWSD16-B	TraesCS5B02G495000	Dispersed
interspecies(tae VS ttu)	TraesCS3B02G016400	TRITD3Av1G001940				TaWSD14-D	TraesCS5D02G328500	Segmental
interspecies(tae VS ttu)	TraesCS3B02G011800	TRITD3Bv1G001950	orthologs			TaWSD13-D	TraesCS5D02G328600	Tandem
interspecies(tae VS ttu)	TraesCS3B02G016400	TRITD3Bv1G003470	orthologs			TaWSD15-D	TraesCS5D02G328700	Tandem
interspecies(tae VS ttu)	TraesCS3B02G029900	TRITD3Bv1G007270	orthologs			TaWSD12-D	TraesCS5D02G328800	Tandem
interspecies(tae VS ttu)	TraesCS3B02G029900	TRITD3Bv1G003540				TaWSD17-D	TraesCS6D02G014800	Segmental
interspecies(tae VS ttu)	TraesCS3B02G029900	TRITD3Bv1G003470				TaWSD18-D	TraesCS7D02G029000	Segmental
interspecies(tae VS ttu)	TraesCS3B02G300200	TRITD3Bv1G157490				TaWSD19-D	TraesCS7D02G111200	Dispersed
interspecies(tae VS ttu)	TraesCS3B02G006700	TRITD3Bv1G001950	orthologs			TaWSD17-Un	TraesCSU02G029300	Segmental
interspecies(tae VS ttu)	TraesCS3B02G339300	TRITD3Bv1G177400	orthologs			TaWSD12-Un	TraesCSU02G179300	Segmental
interspecies(tae VS ttu)	TraesCS3D02G266900	TRITD1Bv1G208040
interspecies(tae VS ttu)	TraesCS3D02G266900	TRITD3Av1G177310
interspecies(tae VS ttu)	TraesCS3D02G304900	TRITD3Av1G195260
interspecies(tae VS ttu)	TraesCS3D02G012000	TRITD3Av1G000500
interspecies(tae VS ttu)	TraesCS3D02G012000	TRITD3Av1G001940
interspecies(tae VS ttu)	TraesCS3D02G012000	TRITD3Bv1G003470
interspecies(tae VS ttu)	TraesCS3D02G012000	TRITD3Bv1G003540
interspecies(tae VS ttu)	TraesCS3D02G012000	TRITD3Bv1G007270
interspecies(tae VS ttu)	TraesCS3D02G266900	TRITD3Bv1G157490
interspecies(tae VS ttu)	TraesCS3D02G304900	TRITD3Bv1G177400
interspecies(tae VS ttu)	TraesCS5A02G321800	TRITD5Av1G182900	orthologs
interspecies(tae VS ttu)	TraesCS5A02G321800	TRITD5Bv1G172110
interspecies(tae VS ttu)	TraesCS5B02G322300	TRITD5Av1G182900
interspecies(tae VS ttu)	TraesCS5B02G322300	TRITD5Bv1G172110	orthologs
interspecies(tae VS ttu)	TraesCS5B02G495000	TRITD5Bv1G233500	orthologs
interspecies(tae VS ttu)	TraesCS5D02G328500	TRITD5Av1G182900
interspecies(tae VS ttu)	TraesCS5D02G328500	TRITD5Bv1G172110
interspecies(tae VS ttu)	TraesCS7D02G111200	TRITD7Bv1G003830
interspecies(tae VS ttu)	TraesCSU02G179300	TRITD2Bv1G001660
interspecies(tae VS ttu)	TraesCSU02G179300	TRITD3Av1G001940
interspecies(tae VS ttu)	TraesCSU02G179300	TRITD3Bv1G007270
interspecies(tae VS ttu)	TraesCSU02G179300	TRITD3Bv1G003540
interspecies(tae VS ata)	TraesCS1A02G385500	AET1Gv20924400
interspecies(tae VS ata)	TraesCS1B02G411900	AET1Gv20924400
interspecies(tae VS ata)	TraesCS1D02G393500	AET1Gv20924400	orthologs
interspecies(tae VS ata)	TraesCS1D02G029300	AET1Gv20059400	orthologs
interspecies(tae VS ata)	TraesCS3A02G266700	AET1Gv20924400
interspecies(tae VS ata)	TraesCS3B02G300200	AET1Gv20924400
interspecies(tae VS ata)	TraesCS3D02G266900	AET1Gv20924400
interspecies(tae VS ata)	TraesCSU02G179300	AET1Gv20059400
interspecies(tae VS ata)	TraesCSU02G179300	AET1Gv20059400
interspecies(tae VS ata)	TraesCS1D02G029300	AET2Gv20003500
interspecies(tae VS ata)	TraesCS2B02G007200	AET2Gv20003500
interspecies(tae VS ata)	TraesCS2D02G002200	AET2Gv20003500	orthologs
interspecies(tae VS ata)	TraesCS3A02G017400	AET2Gv20003500
interspecies(tae VS ata)	TraesCS5D02G328500	AET2Gv20003500
interspecies(tae VS ata)	TraesCSU02G179300	AET2Gv20003500
interspecies(tae VS ata)	TraesCS1A02G385500	AET3Gv20642100
interspecies(tae VS ata)	TraesCS1B02G411900	AET3Gv20642100
interspecies(tae VS ata)	TraesCS1D02G393500	AET3Gv20642100
interspecies(tae VS ata)	TraesCS2B02G019100	AET3Gv20016000
interspecies(tae VS ata)	TraesCS3A02G266700	AET3Gv20642100
interspecies(tae VS ata)	TraesCS3A02G013600	AET3Gv20026900
interspecies(tae VS ata)	TraesCS3A02G013600	AET3Gv20016000
interspecies(tae VS ata)	TraesCS3A02G017400	AET3Gv20026900
interspecies(tae VS ata)	TraesCS3A02G297400	AET3Gv20715700
interspecies(tae VS ata)	TraesCS3B02G300200	AET3Gv20642100
interspecies(tae VS ata)	TraesCS3B02G339300	AET3Gv20715700
interspecies(tae VS ata)	TraesCS3B02G011800	AET3Gv20016000
interspecies(tae VS ata)	TraesCS3B02G029900	AET3Gv20026900
interspecies(tae VS ata)	TraesCS3B02G006700	AET3Gv20016000
interspecies(tae VS ata)	TraesCS3B02G011800	AET3Gv20026900
interspecies(tae VS ata)	TraesCS3D02G266900	AET3Gv20642100
interspecies(tae VS ata)	TraesCS3D02G304900	AET3Gv20715700	orthologs
interspecies(tae VS ata)	TraesCS3D02G012000	AET3Gv20026900	orthologs
interspecies(tae VS ata)	TraesCS3D02G012000	AET3Gv20016000
interspecies(tae VS ata)	TraesCS5A02G321800	AET5Gv20742100
interspecies(tae VS ata)	TraesCS5B02G322300	AET5Gv20742100
interspecies(tae VS ata)	TraesCS5D02G328500	AET5Gv20742100
interspecies(tae VS ata)	TraesCS1D02G029300	AET6Gv20026000
interspecies(tae VS ata)	TraesCS6D02G014800	AET6Gv20026000	orthologs
interspecies(tae VS ata)	TraesCSU02G029300	AET6Gv20026000
interspecies(tae VS ata)	TraesCS5B02G495000	AET7Gv20061900
interspecies(tae VS ata)	TraesCS6D02G014800	AET7Gv20061900
interspecies(tae VS ata)	TraesCS7D02G029000	AET7Gv20061900	orthologs
interspecies(tae VS ata)	TraesCSU02G179300	AET7Gv20061900
intraspecies(tae)	TraesCS1A02G385500	TraesCS1B02G411900
intraspecies(tae)	TraesCS1A02G385500	TraesCS1D02G393500
intraspecies(tae)	TraesCS1A02G385500	TraesCS3A02G266700
intraspecies(tae)	TraesCS1A02G385500	TraesCS3B02G300200
intraspecies(tae)	TraesCS1A02G385500	TraesCS3D02G266900
intraspecies(tae)	TraesCS1B02G411900	TraesCS1D02G393500
intraspecies(tae)	TraesCS1B02G411900	TraesCS3A02G266700
intraspecies(tae)	TraesCS1B02G411900	TraesCS3B02G300200
intraspecies(tae)	TraesCS1B02G411900	TraesCS3D02G266900
intraspecies(tae)	TraesCS1D02G393500	TraesCS3A02G266700
intraspecies(tae)	TraesCS1D02G393500	TraesCS3B02G300200
intraspecies(tae)	TraesCS1D02G393500	TraesCS3D02G266900
intraspecies(tae)	TraesCS1D02G029300	TraesCS7D02G029000
intraspecies(tae)	TraesCS2B02G007200	TraesCS2B02G019100
intraspecies(tae)	TraesCS2B02G019100	TraesCS2D02G016300
intraspecies(tae)	TraesCS2B02G007200	TraesCS2D02G016300
intraspecies(tae)	TraesCS2B02G007200	TraesCS2D02G002200
intraspecies(tae)	TraesCS2B02G019100	TraesCS2D02G002200
intraspecies(tae)	TraesCS2B02G019100	TraesCSU02G179300
intraspecies(tae)	TraesCS2D02G016300	TraesCS3A02G013600
intraspecies(tae)	TraesCS2D02G002200	TraesCSU02G179300
intraspecies(tae)	TraesCS3A02G266700	TraesCS3B02G300200
intraspecies(tae)	TraesCS3A02G017400	TraesCS3B02G016400
intraspecies(tae)	TraesCS3A02G013600	TraesCS3B02G016400
intraspecies(tae)	TraesCS3A02G297400	TraesCS3B02G339300
intraspecies(tae)	TraesCS3A02G017400	TraesCS3B02G029900
intraspecies(tae)	TraesCS3A02G017400	TraesCS3B02G011800
intraspecies(tae)	TraesCS3A02G013600	TraesCS3B02G011800
intraspecies(tae)	TraesCS3A02G266700	TraesCS3D02G266900
intraspecies(tae)	TraesCS3A02G013600	TraesCS3D02G012000
intraspecies(tae)	TraesCS3A02G297400	TraesCS3D02G304900
intraspecies(tae)	TraesCS3B02G006700	TraesCS3B02G011800
intraspecies(tae)	TraesCS3B02G300200	TraesCS3D02G266900
intraspecies(tae)	TraesCS3B02G339300	TraesCS3D02G304900
intraspecies(tae)	TraesCS3B02G029900	TraesCS3D02G012000
intraspecies(tae)	TraesCS3B02G029900	TraesCSU02G029300
intraspecies(tae)	TraesCS5A02G321800	TraesCS5B02G322300
intraspecies(tae)	TraesCS5A02G321800	TraesCS5D02G328500
intraspecies(tae)	TraesCS5B02G322300	TraesCS5D02G328500
intraspecies(tae)	TraesCS6D02G014800	TraesCSU02G179300

## Sheet: Table S6
Species_ID	Gene_id	Clade
asp	GWHGBFXR013235.1	Clade06
asp	GWHGBFXR013236.1	Clade06
asp	GWHGBFXR013607.1	Clade09
asp	GWHGBFXR010708.1	Clade12
asp	GWHGBFXR010712.1	Clade12
asp	GWHGBFXR023218.1	Clade12
asp	GWHGBFXR023220.1	Clade12
asp	GWHGBFXR023216.1	Clade12
asp	GWHGBFXR003757.1	Clade12
asp	GWHGBFXR023219.1	Clade12
ata	AET1Gv20924400	Clade06
ata	AET3Gv20642100	Clade06
ata	AET6Gv20026000	Clade09
ata	AET3Gv20715700	Clade09
ata	AET1Gv20059400	Clade10
ata	AET3Gv20026900	Clade12
ata	AET2Gv20003500	Clade12
ata	AET7Gv20061900	Clade12
ata	AET3Gv20016000	Clade12
ata	AET5Gv20742100	Clade12
aum	AeUmb.TA1851.r1.6UG0044990	Clade06
aum	AeUmb.TA1851.r1.3UG0016870	Clade06
aum	AeUmb.TA1851.r1.3UG0016880	Clade06
aum	AeUmb.TA1851.r1.3UG0020690	Clade09
aum	AeUmb.TA1851.r1.7UG0054520	Clade12
aum	AeUmb.TA1851.r1.5UG0032680	Clade12
aum	AeUmb.TA1851.r1.5UG0032710	Clade12
aum	AeUmb.TA1851.r1.6UG0044480	Clade12
aum	AeUmb.TA1851.r1.5UG0032690	Clade12
hvu	HORVU.MOREX.r3.1HG0085530	Clade06
hvu	HORVU.MOREX.r3.3HG0280430	Clade06
hvu	HORVU.MOREX.r3.3HG0280400	Clade06
hvu	HORVU.MOREX.r3.6HG0538870	Clade09
hvu	HORVU.MOREX.r3.6HG0550520	Clade09
hvu	HORVU.MOREX.r3.3HG0291840	Clade09
hvu	HORVU.MOREX.r3.3HG0220270	Clade12
hvu	HORVU.MOREX.r3.3HG0220280	Clade12
hvu	HORVU.MOREX.r3.3HG0232020	Clade12
hvu	HORVU.MOREX.r3.5HG0503620	Clade12
hvu	HORVU.MOREX.r3.3HG0219350	Clade12
hvu	HORVU.MOREX.r3.2HG0106400	Clade12
hvu	HORVU.MOREX.r3.7HG0650630	Clade12
hvu	HORVU.MOREX.r3.7HG0653830	Clade12
hvu	HORVU.MOREX.r3.5HG0499260	Clade12
hvu	HORVU.MOREX.r3.5HG0499210	Clade12
hvu	HORVU.MOREX.r3.5HG0499290	Clade12
hvu	HORVU.MOREX.r3.5HG0499130	Clade12
hvu	HORVU.MOREX.r3.5HG0499310	Clade12
sce	SECCE1Rv1G0055350	Clade06
sce	SECCE1Rv1G0055440	Clade06
sce	SECCE3Rv1G0186500	Clade06
sce	SECCE3Rv1G0186540	Clade06
sce	SECCE2Rv1G0136870	Clade09
sce	SECCE2Rv1G0143260	Clade09
sce	SECCEUnv1G0529450	Clade09
sce	SECCE3Rv1G0191230	Clade09
sce	SECCE3Rv1G0144060	Clade12
sce	SECCE7Rv1G0526450	Clade12
sce	SECCE3Rv1G0144750	Clade12
sce	SECCE7Rv1G0525910	Clade12
sce	SECCE7Rv1G0525920	Clade12
sce	SECCE4Rv1G0262750	Clade12
sce	SECCE5Rv1G0341900	Clade12
sce	SECCE5Rv1G0341920	Clade12
sce	SECCE5Rv1G0341990	Clade12
sce	SECCE5Rv1G0341960	Clade12
sce	SECCE5Rv1G0341890	Clade12
sce	SECCE5Rv1G0341870	Clade12
sce	SECCE5Rv1G0341940	Clade12
tin	Thint.S01G428100	Clade06
tin	Thint.V01G432200	Clade06
tin	Thint.J01G429300	Clade06
tin	Thint.V03G272200	Clade06
tin	Thint.V03G272400	Clade06
tin	Thint.S03G294200	Clade06
tin	Thint.J03G306100	Clade06
tin	Thint.V06G016200	Clade09
tin	Thint.J06G022300	Clade09
tin	Thint.J06G022400	Clade09
tin	Thint.J06G021400	Clade09
tin	Thint.J06G021600	Clade09
tin	Thint.S02G666800	Clade09
tin	Thint.S02G666400	Clade09
tin	Thint.S02G667200	Clade09
tin	Thint.V03G310600	Clade09
tin	Thint.S03G333000	Clade09
tin	Thint.J03G346400	Clade09
tin	Thint.J03G346200	Clade09
tin	Thint.S01G071200	Clade10
tin	Thint.S01G075900	Clade10
tin	Thint.S01G070600	Clade10
tin	Thint.S01G074500	Clade10
tin	Thint.S03G024800	Clade12
tin	Thint.J01G024700	Clade12
tin	Thint.V03G044400	Clade12
tin	Thint.V03G043200	Clade12
tin	Thint.V03G043300	Clade12
tin	Thint.J03G019800	Clade12
tin	Thint.J03G019500	Clade12
tin	Thint.S03G027800	Clade12
tin	Thint.J02G010500	Clade12
tin	Thint.V02G010100	Clade12
tin	Thint.J02G011400	Clade12
tin	Thint.S02G007800	Clade12
tin	Thint.J02G010800	Clade12
tin	Thint.J02G011100	Clade12
tin	Thint.V03G014300	Clade12
tin	Thint.J03G011100	Clade12
tin	Thint.V03G014400	Clade12
tin	Thint.S02G204200	Clade12
tin	Thint.J02G038000	Clade12
tin	Thint.S07G143200	Clade12
tin	Thint.V07G142400	Clade12
tin	Thint.J07G147700	Clade12
tin	Thint.S05G382700	Clade12
tin	Thint.S05G383500	Clade12
tin	Thint.S05G383900	Clade12
tin	Thint.S05G383700	Clade12
tin	Thint.V05G325100	Clade12
tin	Thint.J05G361600	Clade12
tin	Thint.S05G384200	Clade12
tin	Thint.V05G325600	Clade12
tin	Thint.J05G361900	Clade12
tin	Thint.S05G384100	Clade12
tin	Thint.S05G382900	Clade12
tin	Thint.J05G361500	Clade12
tin	Thint.V05G324800	Clade12
tin	Thint.S05G383400	Clade12
tin	Thint.V05G325200	Clade12
tin	Thint.S05G383600	Clade12
tin	Thint.S05G383800	Clade12
tin	Thint.S05G382800	Clade12
tin	Thint.S05G384000	Clade12
tin	Thint.J05G361800	Clade12
tae	TraesCS1D02G393500	Clade06
tae	TraesCS1A02G385500	Clade06
tae	TraesCS1B02G411900	Clade06
tae	TraesCS3A02G266700	Clade06
tae	TraesCS3D02G266900	Clade06
tae	TraesCS3B02G300200	Clade06
tae	TraesCS3D02G267000	Clade06
tae	TraesCS3B02G300300	Clade06
tae	TraesCS3A02G266800	Clade06
tae	TraesCS6D02G014800	Clade09
tae	TraesCSU02G029300	Clade09
tae	TraesCS3A02G297400	Clade09
tae	TraesCS3B02G339300	Clade09
tae	TraesCS3D02G304900	Clade09
tae	TraesCS1D02G029300	Clade10
tae	TraesCS3A02G013600	Clade12
tae	TraesCS3A02G013700	Clade12
tae	TraesCS3D02G012000	Clade12
tae	TraesCS3B02G016400	Clade12
tae	TraesCS3A02G017400	Clade12
tae	TraesCS3B02G029900	Clade12
tae	TraesCS2D02G002200	Clade12
tae	TraesCS7D02G029000	Clade12
tae	TraesCS3B02G006700	Clade12
tae	TraesCS3B02G011800	Clade12
tae	TraesCS2B02G007200	Clade12
tae	TraesCS2B02G019100	Clade12
tae	TraesCS2D02G016300	Clade12
tae	TraesCS7D02G111200	Clade12
tae	TraesCS5B02G495000	Clade12
tae	TraesCS5D02G328700	Clade12
tae	TraesCS5B02G322500	Clade12
tae	TraesCS5A02G321800	Clade12
tae	TraesCS5D02G328800	Clade12
tae	TraesCSU02G179300	Clade12
tae	TraesCS5A02G322100	Clade12
tae	TraesCS5D02G328500	Clade12
tae	TraesCS5B02G322800	Clade12
tae	TraesCS5B02G322300	Clade12
tae	TraesCS1B02G402900	Clade12
tae	TraesCS5D02G328600	Clade12
tae	TraesCS5B02G322700	Clade12
tae	TraesCS5A02G321900	Clade12
tdi	TRIDC1BG065080	Clade06
tdi	TRIDC2BG090660	Clade09
tdi	TRIDC3AG044980	Clade09
tdi	TRIDC3BG050940	Clade09
tdi	TRIDC3BG001990	Clade12
tdi	TRIDC3AG001540	Clade12
tdi	TRIDC3BG001980	Clade12
tdi	TRIDC3BG004390	Clade12
tdi	TRIDC5BG055640	Clade12
tdi	TRIDC5AG051350	Clade12
tdi	TRIDC3AG002190	Clade12
tdi	TRIDC5BG074180	Clade12
tdi	TRIDC5BG051490	Clade12
tdi	TRIDC5BG051400	Clade12
tdi	TRIDC1BG064320	Clade12
tdi	TRIDC5AG047630	Clade12
tmo	GWHGCBHO004019.1	Clade06
tmo	GWHGCBHO014075.1	Clade06
tmo	GWHGCBHO014076.1	Clade06
tmo	GWHGCBHO014461.1	Clade09
tmo	GWHGCBHO011210.1	Clade12
tmo	GWHGCBHO011211.1	Clade12
tmo	GWHGCBHO024449.1	Clade12
tmo	GWHGCBHO005342.1	Clade12
tmo	GWHGCBHO032370.1	Clade12
tmo	GWHGCBHO024150.1	Clade12
tmo	GWHGCBHO024147.1	Clade12
tmo	GWHGCBHO003967.1	Clade12
tmo	GWHGCBHO024149.1	Clade12
ttu	TRITD1Av1G213980	Clade06
ttu	TRITD1Bv1G208040	Clade06
ttu	TRITD3Av1G177310	Clade06
ttu	TRITD3Bv1G157570	Clade06
ttu	TRITD3Bv1G157490	Clade06
ttu	TRITD3Av1G177370	Clade06
ttu	TRITD3Av1G195260	Clade09
ttu	TRITD3Bv1G177400	Clade09
ttu	TRITD3Bv1G003540	Clade12
ttu	TRITD3Av1G001940	Clade12
ttu	TRITD3Bv1G003470	Clade12
ttu	TRITD3Av1G000500	Clade12
ttu	TRITD3Bv1G007270	Clade12
ttu	TRITD3Bv1G001950	Clade12
ttu	TRITD2Av1G003690	Clade12
ttu	TRITD2Bv1G004790	Clade12
ttu	TRITD2Bv1G001660	Clade12
ttu	TRITD7Bv1G003830	Clade12
ttu	TRITD5Bv1G233500	Clade12
ttu	TRITD5Bv1G172190	Clade12
ttu	TRITD5Av1G182900	Clade12
ttu	TRITD5Av1G183040	Clade12
ttu	TRITD5Bv1G172350	Clade12
ttu	TRITD5Bv1G172110	Clade12
ttu	TRITD1Bv1G205620	Clade12
ttu	TRITD5Bv1G172270	Clade12
ttu	TRITD5Av1G183010	Clade12
tur	TuG1812G0100004247.01	Clade06
tur	TuG1812G0300003116.01	Clade06
tur	TuG1812G0300003117.01	Clade06
tur	TuG1812G0300003517.01	Clade09
tur	TuG1812G0300000173.01	Clade12
tur	TuG1812G0300000174.01	Clade12
tur	TuG1812G0500003472.01	Clade12
tur	TuG1812G0500003474.01	Clade12
tur	TuG1812G0100004199.01	Clade12
tur	TuG1812G0500003473.01	Clade12
asa	AVESA.00010b.r2.1AG0005540	Clade06
asa	AVESA.00010b.r2.1DG0156310	Clade06
asa	AVESA.00010b.r2.1AG0037140	Clade06
asa	AVESA.00010b.r2.3AG0443390	Clade06
asa	AVESA.00010b.r2.3AG0443330	Clade06
asa	AVESA.00010b.r2.3CG0496750	Clade06
asa	AVESA.00010b.r2.3DG0543720	Clade06
asa	AVESA.00010b.r2.2DG0385580	Clade09
asa	AVESA.00010b.r2.6AG1009350	Clade09
asa	AVESA.00010b.r2.4AG0635060	Clade09
asa	AVESA.00010b.r2.3DG0557300	Clade09
asa	AVESA.00010b.r2.2CG0306530	Clade09
asa	AVESA.00010b.r2.2AG0227450	Clade09
asa	AVESA.00010b.r2.2DG0376110	Clade09
asa	AVESA.00010b.r2.6CG1149770	Clade10
asa	AVESA.00010b.r2.2AG0261390	Clade10
asa	AVESA.00010b.r2.7DG1343490	Clade10
asa	AVESA.00010b.r2.3DG0569540	Clade10
asa	AVESA.00010b.r2.3DG0569530	Clade10
asa	AVESA.00010b.r2.1DG0148920	Clade10
asa	AVESA.00010b.r2.7AG1206170	Clade12
asa	AVESA.00010b.r2.3CG0454100	Clade12
asa	AVESA.00010b.r2.3AG0406560	Clade12
asa	AVESA.00010b.r2.1CG0110790	Clade12
asa	AVESA.00010b.r2.3CG0457370	Clade12
asa	AVESA.00010b.r2.1CG0117380	Clade12
asa	AVESA.00010b.r2.2CG0326080	Clade12
asa	AVESA.00010b.r2.3AG0410260	Clade12
asa	AVESA.00010b.r2.3CG0457410	Clade12
asa	AVESA.00010b.r2.1CG0117280	Clade12
asa	AVESA.00010b.r2.3AG0410290	Clade12
asa	AVESA.00010b.r2.2CG0325740	Clade12
asa	AVESA.00010b.r2.2CG0326140	Clade12
asa	AVESA.00010b.r2.1CG0112650	Clade12
asa	AVESA.00010b.r2.3AG0404960	Clade12
asa	AVESA.00010b.r2.2DG0403690	Clade12
asa	AVESA.00010b.r2.7AG1209460	Clade12
asa	AVESA.00010b.r2.7DG1398350	Clade12
asa	AVESA.00010b.r2.2CG0324260	Clade12
asa	AVESA.00010b.r2.4CG1249800	Clade12
asa	AVESA.00010b.r2.6AG1075180	Clade12
bdi	BRADI_2g17077v3	Clade06
bdi	BRADI_2g46640v3	Clade06
bdi	BRADI_2g51150v3	Clade09
bdi	BRADI_3g15950v3	Clade11
bdi	BRADI_3g18636v3	Clade11
bdi	BRADI_3g18630v3	Clade11
lpe	KYUSg_chr1.39379	Clade06
lpe	KYUSg_chr3.27154	Clade06
lpe	KYUSg_chr3.35233	Clade09
lpe	KYUSg_chr3.2504	Clade12
lpe	KYUSg_chr5.42606	Clade12
lpe	KYUSg_chr3.14384	Clade12
dex	Dexi3A01G0016800	Clade06
dex	Dexi3B01G0017260	Clade06
dex	Dexi5A01G0023470	Clade06
dex	Dexi5B01G0023690	Clade06
dex	Dexi5B01G0028480	Clade09
dex	Dexi5A01G0028240	Clade09
dex	Dexi2B01G0001960	Clade11
dex	Dexi2A01G0002000	Clade11
dex	Dexi2B01G0001930	Clade11
dex	Dexi2A01G0001970	Clade11
dex	Dexi5B01G0028500	Others
ecr	scaffold1.339	Clade06
ecr	scaffold13.988	Clade06
ecr	scaffold80.246	Clade06
ecr	scaffold152.53	Clade06
ecr	scaffold127.260	Clade06
ecr	scaffold113.146	Clade06
ecr	scaffold214.25	Clade06
ecr	scaffold15.185	Clade06
ecr	scaffold18.626	Clade07
ecr	scaffold74.445	Clade07
ecr	scaffold22.632	Clade07
ecr	scaffold21.225	Clade08
ecr	scaffold188.15	Clade08
ecr	scaffold188.23	Clade08
ecr	scaffold229.79	Clade09
ecr	scaffold171.280	Clade09
ecr	scaffold110.323	Clade09
ecr	scaffold14.680	Clade11
ecr	scaffold78.146	Clade11
ecr	scaffold126.184	Clade11
ete	Et_9B_064980	Clade06
ete	Et_9A_062404	Clade06
ete	Et_6B_048767	Clade06
ete	Et_3A_024672	Clade06
ete	Et_3B_029049	Clade06
ete	Et_2B_019746	Clade07
ete	Et_7B_054152	Clade07
ete	Et_4A_032646	Clade07
ete	Et_4B_036831	Clade07
ete	Et_3B_029463	Clade09
ete	Et_3A_025088	Clade09
lepe	LPERR05G20990	Clade06
lepe	LPERR01G22790	Clade06
lepe	LPERR01G27910	Clade09
ola	EVM0006073	Clade06
ola	EVM0004886	Clade06
ola	EVM0012738	Clade09
osa	Os05g0556300	Clade06
osa	Os01g0681000	Clade06
osa	Os01g0770100	Clade09
osa	Os01g0770000	Clade09
pvi	Pavir.3NG182605	Clade06
pvi	Pavir.3KG292300	Clade06
pvi	Pavir.5NG414900	Clade06
pvi	Pavir.5KG417800	Clade06
pvi	Pavir.5NG517600	Clade09
pvi	Pavir.5KG563700	Clade09
pvi	Pavir.2NG025400	Clade11
pla	Phala.07G212000	Clade06
pla	Phala.03G187200	Clade06
pla	Phala.11G152500	Others
pla	Phala.03G242800	Others
ped	EVM0026823	Clade06
ped	EVM0040623	Clade06
ped	EVM0046597	Clade06
ped	EVM0047607	Clade07
ped	EVM0001676	Clade08
ped	EVM0000796	Clade09
ssp	Sspon.07G0002580-1A	Clade06
ssp	Sspon.07G0002580-4D	Clade06
ssp	Sspon.03G0009030-2B	Clade06
ssp	Sspon.03G0009030-3C	Clade06
ssp	Sspon.03G0009030-4D	Clade06
ssp	Sspon.03G0009030-1A	Clade06
ssp	Sspon.03G0040650-1C	Clade09
ssp	Sspon.03G0040650-2D	Clade09
ssp	Sspon.02G0024960-2D	Clade11
sit	SETIT_021641mg	Clade06
sit	SETIT_000956mg	Clade06
sit	SETIT_035229mg	Clade07
sit	SETIT_026502mg	Clade07
sit	SETIT_026271mg	Clade07
sit	SETIT_001086mg	Clade09
sit	SETIT_029701mg	Clade11
sbi	SORBI_3009G226600	Clade06
sbi	SORBI_3006G034200	Clade08
sbi	SORBI_3003G309600	Clade09
sbi	SORBI_3002G020000	Clade11
zma	Zm00001eb295350	Clade06
zma	Zm00001eb156680	Clade06
aco	Aco006016.1.path1	Clade01
aco	Aco015156.1.path1	Clade01
aco	Aco006730.1.path1	Others
jas	Joasc.09G080900	Clade06
jas	Joasc.09G080800	Clade06
aam	Acora.07G208900	Clade01
aam	Acora.07G209200	Clade01
aam	Acora.07G209000	Clade01
aam	Acora.07G209100	Clade01
aam	Acora.05G140500	Clade02
aam	Acora.02G086200	Others
aof	A4U43_C01F16610	Clade01
aof	A4U43_C04F13250	Clade01
aof	A4U43_C07F21550	Clade01
aof	A4U43_C07F21570	Clade01
aof	A4U43_C05F19940	Others
dro	DRNTG_15340	Clade01
dro	DRNTG_11103	Clade01
dro	DRNTG_02579	Clade01
dro	DRNTG_27077	Others
mac	Ma04_g08330	Clade01
mac	Ma04_g15300	Others
mac	Ma04_g08220	Others
mac	Ma03_g16670	Others
mac	Ma09_g00170	Others
spo	Spipo19G0000500	Clade01
spo	Spipo0G0145600	Clade02
spo	Spipo31G0001800	Clade02
spo	Spipo6G0029300	Clade02
spo	Spipo6G0029000	Clade02
spo	Spipo6G0028800	Clade02
zoma	Zosma05g00110	Clade01
zoma	Zosma05g00120	Clade01
zoma	Zosma01g36210	Clade02
zoma	Zosma01g32720	Clade02
zoma	Zosma05g12040	Others
zoma	Zosma01g02290	Others
zoma	Zosma05g12060	Others
zoma	Zosma02g00960	Others
aqco	Aqcoe5G158200	Clade01
aqco	Aqcoe5G158400	Clade01
aqco	Aqcoe5G158300	Clade01
aqco	Aqcoe7G255300	Clade01
aqco	Aqcoe7G223100	Clade01
aqco	Aqcoe5G159000	Clade01
aqco	Aqcoe3G329700	Clade01
aqco	Aqcoe3G329800	Clade01
aqco	Aqcoe1G271500	Clade01
aqco	Aqcoe5G158800	Clade01
aqco	Aqcoe5G158700	Clade01
aqco	Aqcoe5G158600	Clade01
aqco	Aqcoe1G260700	Clade01
aqco	Aqcoe1G260900	Clade01
aqco	Aqcoe6G136000	Clade02
aqco	Aqcoe6G135900	Clade02
aqco	Aqcoe5G419100	Clade05
ath	AT5G53390	Clade05
ath	AT1G72110	Clade05
ath	AT2G38995	Clade05
ath	AT5G37300	Clade05
ath	AT3G49190	Clade05
ath	AT3G49210	Clade05
ath	AT3G49200	Clade05
ath	AT5G22490	Clade05
ath	AT5G53380	Clade05
ath	AT5G12420	Clade05
ath	AT5G16350	Clade05
cca	GSCOC_T00012066001	Clade01
cca	GSCOC_T00027725001	Clade05
csa	Csa_7G051330	Clade01
csa	Csa_7G051300	Clade01
csa	Csa_7G073550	Clade02
fve	FvH4_2g10290	Clade01
fve	FvH4_3g28240	Clade01
fve	FvH4_2g05740	Clade02
fve	FvH4_7g31680	Clade05
fve	FvH4_7g31660	Clade05
han	HanXRQr2_Chr17g0810201	Clade01
han	HanXRQr2_Chr10g0447521	Clade02
han	HanXRQr2_Chr04g0192131	Clade02
han	HanXRQr2_Chr16g0738341	Clade02
han	HanXRQr2_Chr16g0738371	Clade02
han	HanXRQr2_Chr04g0182141	Clade05
han	HanXRQr2_Chr04g0182151	Clade05
han	HanXRQr2_Chr06g0265791	Clade05
han	HanXRQr2_Chr06g0262421	Clade05
han	HanXRQr2_Chr06g0262411	Clade05
han	HanXRQr2_Chr10g0461331	Clade05
han	HanXRQr2_Chr12g0524771	Clade05
han	HanXRQr2_Chr12g0524751	Clade05
mtr	gene34709	Clade01
mtr	gene34708	Clade01
mtr	gene38316	Clade01
mtr	gene41524	Clade01
mtr	gene24266	Clade01
mtr	gene24268	Clade01
mtr	gene24267	Clade01
mtr	gene24263	Clade01
mtr	gene24264	Clade01
mtr	gene24241	Clade01
mtr	gene24242	Clade01
mtr	gene100	Clade05
pso	C5167_037141	Clade01
pso	C5167_009747	Clade01
pso	C5167_010946	Clade01
pso	C5167_038574	Clade01
pso	C5167_024675	Clade01
pso	C5167_004309	Clade01
pso	C5167_048089	Clade01
pso	C5167_035282	Clade01
pso	C5167_042368	Clade01
pso	C5167_042367	Clade01
pso	C5167_015651	Clade01
pso	C5167_034203	Clade01
pso	C5167_039484	Clade01
pso	C5167_037902	Clade01
pso	C5167_037903	Clade01
pso	C5167_021107	Clade01
pso	C5167_017861	Clade01
pso	C5167_021106	Clade01
pso	C5167_039914	Clade02
pso	C5167_038650	Clade02
pso	C5167_011020	Clade02
pso	C5167_011034	Clade02
pso	C5167_011035	Clade02
pso	C5167_011033	Clade02
pso	C5167_044483	Clade05
pso	C5167_031706	Clade05
ptr	Potri.017G010700.v4.1	Clade01
ptr	Potri.013G085101.v4.1	Clade01
ptr	Potri.017G010500.v4.1	Clade01
ptr	Potri.007G139501.v4.1	Clade01
ptr	Potri.017G010300.v4.1	Clade01
ptr	Potri.007G139600.v4.1	Clade01
ptr	Potri.001G304600.v4.1	Clade02
ptr	Potri.012G014200.v4.1	Clade05
ptr	Potri.019G070975.v4.1	Clade05
ptr	Potri.019G070900.v4.1	Clade05
qsu	gene-CFP56_32679	Clade01
qsu	gene-CFP56_35823	Clade01
qsu	gene-CFP56_05677	Clade01
qsu	gene-CFP56_15536	Clade02
qsu	gene-CFP56_25526	Clade05
qsu	gene-CFP56_51208	Clade05
qsu	gene-CFP56_71396	Clade05
qsu	gene-CFP56_04897	Clade05
sly	Solyc12g010590.2	Clade01
sly	Solyc07g053890.3	Clade01
sly	Solyc01g107900.3	Clade02
sly	Solyc01g095930.3	Clade05
sly	Solyc01g095960.3	Clade05
sly	Solyc10g009430.3	Clade05
sly	Solyc01g011430.3	Clade05
tca	TCM_046721	Clade01
tca	TCM_007092	Clade02
tca	TCM_015402	Clade05
tca	TCM_005148	Clade05
tca	TCM_036306	Clade05
tca	TCM_036304	Clade05
vvi	Vitis12g00372	Clade01
vvi	Vitis03g00694	Clade02
vvi	Vitis16g01722	Clade05
vvi	Vitis15g01223	Clade05
vvi	Vitis15g01226	Clade05
vvi	Vitis15g01224	Clade05
vvi	Vitis15g01230	Clade05
vvi	Vitis15g01237	Clade05
vvi	Vitis15g01243	Clade05
vvi	Vitis15g01246	Clade05
vvi	Vitis15g01247	Clade05
atr	AMTR_s00021p00243800	Others
ltu	Litul.02G179900	Clade01
ltu	Litul.02G178800	Clade01
ltu	Litul.02G179200	Clade01
ltu	Litul.02G179600	Clade01
ltu	Litul.02G179000	Clade01
ltu	Litul.02G179700	Clade01
ltu	Litul.03G180400	Clade01
ltu	Litul.03G218000	Others
ltu	Litul.08G147300	Others
nco	NC1G0181800	Clade01
nco	NC1G0181750	Clade01
nco	NC1G0181780	Clade01
nco	NC9G0112120	Others
cri	Ceric.16G076900	Others
dco	Dicom.01G081100	Clade03
dco	Dicom.01G027800	Clade03
dco	Dicom.16G061500	Clade03
dco	Dicom.16G088500	Clade03
smo	SELMODRAFT_235299	Clade03
smo	SELMODRAFT_269987	Clade03
smo	SELMODRAFT_80096	Others
smo	SELMODRAFT_127447	Others
mpo	Mp4g10870	Clade04
ppa	Pp3c6_27110	Clade04
sfa	Sphfalx18G099700	Clade04
sfa	Sphfalx09G008800	Clade04
sfa	Sphfalx12G008000	Clade04
sfa	Sphfalx06G007400	Clade04
sfa	Sphfalx05G015500	Clade04
sfa	Sphfalx01G195300	Clade04
sfa	Sphfalx02G148500	Clade04
sfa	Sphfalx05G015200	Clade04
cbr	CBR_g40803	Others
czo	Cz10g05110	Others
mpu	gm1.4153_g	Others
olu	OSTLU_94705	Others
ccr	CHC_T00006714001	Others
ccr	CHC_T00006712001	Others
Acinetobacter	AAO17391.1	Others

## Sheet: Table S7
positive_TF	TFFamily	positive_Targets	cluster
TraesCS1D02G020900	MYB	TaWSD10-D;TaWSD12-A;TaWSD15-B	cluster01
TraesCS5D02G420800	NAC	TaWSD10-D	cluster01
TraesCS4B02G397800	bHLH	TaWSD18-D	cluster01
TraesCS4A02G320800	WRKY	TaWSD10-B;TaWSD12-D;TaWSD12-Un	cluster01
TraesCS3B02G393300	WRKY	TaWSD12-D	cluster01
TraesCS3D02G354700	WRKY	TaWSD03-D	cluster01
TraesCS7A02G022600	TALE	TaWSD10-B;TaWSD12-D;TaWSD12-Un	cluster01
TraesCS3D02G208500	bHLH	TaWSD12-D;TaWSD12-Un	cluster01
TraesCS4A02G469900	TALE	TaWSD10-B;TaWSD12-D;TaWSD12-Un	cluster01
TraesCS1B02G284300	Dof	TaWSD09-D	cluster02
TraesCS1A02G275000	Dof	TaWSD09-D	cluster02
TraesCS1D02G274700	Dof	TaWSD09-D	cluster02
TraesCS1A02G406600	MYB	TaWSD09-D	cluster02
TraesCS1D02G415000	MYB	TaWSD09-D	cluster02
TraesCS1B02G436800	MYB_related	TaWSD09-D	cluster02
TraesCS7D02G106600	MIKC_MADS	TaWSD09-D	cluster02
TraesCS3A02G306800	Dof	TaWSD09-D	cluster02
TraesCS5A02G524000	HSF	TaWSD09-D	cluster02
TraesCS4B02G164700	B3	TaWSD09-D	cluster02
TraesCS2A02G448500	bHLH	TaWSD09-D	cluster02
TraesCS4B02G021200	bHLH	TaWSD06-B	cluster03
TraesCS2D02G325000	MIKC_MADS	TaWSD06-B	cluster03
TraesCS2D02G443000	WRKY	TaWSD01-A	cluster03
TraesCS4B02G135000	bZIP	TaWSD01-A	cluster03
TraesCS4D02G129900	bZIP	TaWSD01-A	cluster03
TraesCS2A02G194200	bHLH	TaWSD01-A	cluster03
TraesCS6D02G306300	WRKY	TaWSD01-A	cluster03
TraesCS4A02G183400	bZIP	TaWSD01-A	cluster03
TraesCS2D02G193700	bHLH	TaWSD01-A	cluster03
TraesCS6A02G326500	WRKY	TaWSD01-A	cluster03
TraesCS5A02G558500	bHLH	TaWSD17-D	cluster04
TraesCSU02G029400	bHLH	TaWSD17-D	cluster04
TraesCS2D02G497600	WRKY	TaWSD08-D	cluster05
TraesCS6B02G318700	bZIP	TaWSD14-B	cluster06
TraesCS7D02G233300	MYB_related	TaWSD14-B	cluster06

## Sheet: Table S8
Candidate TF	TF family	Homologous Protein	JASPAR motif
TraesCS4B02G397800	bHLH	O49687	MA0569.2
TraesCS4A02G320800	WRKY	Q9SA80	MA1314.2
TraesCS7A02G022600	TALE	Q4H374	MA2112.1
TraesCS3D02G208500	bHLH	A9TDF9	MA0988.2
TraesCS4A02G469900	TALE	Q96KN3	MA0783.1
TraesCS1B02G284300	Dof	Q9SVC5	MA1276.2
TraesCS1A02G275000	Dof	Q9SVC5	MA1276.2
TraesCS1D02G274700	Dof	Q9SVC5	MA1276.2
TraesCS1A02G406600	MYB	Q9SPG9	MA1037.2
TraesCS1D02G415000	MYB	Q9SPG9	MA1037.2
TraesCS1B02G436800	MYB_related	Q9SSA1	MA1293.2
TraesCS7D02G106600	MIKC_MADS	A2RVQ5	MA1199.1
TraesCS3A02G306800	Dof	B4FDH4	MA1823.2
TraesCS5A02G524000	HSF	Q9LV52	MA1667.3
TraesCS4B02G164700	B3	-	-
TraesCS2A02G448500	bHLH	Q39204	MA0566.1
TraesCS2D02G443000	WRKY	Q9SA80	MA1314.2
TraesCS4B02G135000	bZIP	O49067	MA1835.2
TraesCS4D02G129900	bZIP	O49067	MA1835.2
TraesCS4A02G183400	bZIP	O49067	MA1835.2
TraesCS2D02G193700	bHLH	Q8S3D5	MA1363.1
TraesCS6A02G326500	WRKY	Q9XEC3	MA1310.2
TraesCS5A02G558500	bHLH	Q9ZPY8	MA0959.1
TraesCSU02G029400	bHLH	Q39204	MA0566.1
TraesCS2D02G497600	WRKY	Q9SKD9	MA1296.2
TraesCS6B02G318700	bZIP	Q9LW45	MA1350.1
TraesCS7D02G233300	MYB_related	Q9LZ21	MA2031.2

## Sheet: Table S9
Species	TF_Family	Gene_Name	Reference
Arabidopsis thaliana	AP2/ERF	AtSHN1/WIN1	PMID: 35560201;PMID: 23709630;PMID: 15319479;PMID: 15070782；PMID: 17449808；PMID: 21637781
Arabidopsis thaliana	AP2/ERF	AtSHN2	PMID: 15319479
Arabidopsis thaliana	AP2/ERF	AtSHN3	PMID: 15319479
Arabidopsis thaliana	AP2/ERF	AtWRI4	PMID: 35560199; PMID: 27337244
Arabidopsis thaliana	AP2/ERF	DEWAX	PMID: 35560223; PMID: 24692420；PMID: 28744297；PMID: 38706401
Arabidopsis thaliana	AP2/ERF	DEWAX2	PMID: 35560200
Arabidopsis thaliana	AP2/ERF	RAP2.4	PMID: 35560204
Brassica napus	AP2/ERF	BnWIN1	PMID: 35560222; PMID: 31505838
Brassica rapa	AP2/ERF	BrSHINE3	PMID: 36362247
Carica papaya	AP2/ERF	CpSHN1	DOI:10.1016/j.envexpbot.2020.104341
Cucumis sativus	AP2/ERF	CsWIN1	PMID: 31850038
Cyperus esculentus	AP2/ERF	CeWRI4	PMID: 35560205
Glycine max	AP2/ERF	GmSHN1	PMID: 35560214
Glycine max	AP2/ERF	GmSHN9	PMID: 35560215
Hordeum vulgare	AP2/ERF	HvSHN1/WIN1	PMID: 29852333;DOI:10.3390/agronomy12051088
Malus domestica	AP2/ERF	MdSHINE2	PMID: 35560211
Malus domestica	AP2/ERF	MdWRI4	PMID: 35560206
Medicago sativa	AP2/ERF	MtWXP1	PMID: 35560202; PMID: 15918883
Medicago sativa	AP2/ERF	MtWXP2	PMID: 35560203
Oryza sativa	AP2/ERF	OsWR1	PMID: 35560207; PMID: 22130861
Oryza sativa	AP2/ERF	OsWR2	PMID: 35560208; DOI:10.1007/s11105-013-0687-8
Populus euramericana	AP2/ERF	PeSHN1	PMID: 35560212
Solanum lycopersicum	AP2/ERF	SlSHN1	PMID: 35560210
Sorghum bicolor	AP2/ERF	SbWINL1	PMID: 35560209
Triticum aestivum	AP2/ERF	TaSHN1/WIN1	PMID: 29761511
Triticum turgidum	AP2/ERF	TdSHN1	PMID: 35560213; PMID: 25687296
Triticum aestivum	bHLH	TaKPAB1	PMID: 30364999
Arabidopsis thaliana	HD-ZIP	AtHDG1	PMID: 21954461
Triticum aestivum	HD-ZIP	TaHDG1	PMID: 39684897
Arabidopsis thaliana	MYB	AtMYB106	DOI: 10.5511/plantbiotechnology.16.0627a; PMID: 23709630
Arabidopsis thaliana	MYB	AtMYB16	PMID: 24169067；PMID: 34718767;PMID: 23709630
Arabidopsis thaliana	MYB	AtMYB30	PMID: 18326828
Arabidopsis thaliana	MYB	AtMYB94	PMID: 35560217; PMID: 27577115；PMID: 25305760
Arabidopsis thaliana	MYB	AtMYB96	PMID: 35560224; PMID: 35560216; PMID: 27577115
Arabidopsis thaliana	MYB	AtMYS1	PMID: 36110041
Arabidopsis thaliana	MYB	AtMYS2	PMID: 36110041
Brassica rapa	MYB	BrMYB31	PMID: 40900194
Camelina sativa	MYB	CsMYB96A	PMID: 35560220
Eustoma grandiflorum	MYB	EgMIXTA1b	PMID: 35560218
Eutrema salsugineum	MYB	EsWAX1	PMID: 35560219
Malus domestica	MYB	MdERF2	DOI:10.1016/j.jia.2024.11.033
Malus domestica	MYB	MdMYB94	PMID: 40695209
Oryza sativa	MYB	OsMYB60	PMID: 35984735
Triticum aestivum	MYB	TaMIXTA1/2	PMID: 38928263
Triticum aestivum	MYB	TaMYB30	PMID: 37373378
Triticum aestivum	MYB	TaMYB60	PMID: 39408665
Triticum aestivum	MYB	TaMYB74	PMID: 27489236
Triticum aestivum	MYB	TaMYB96	PMID: 36000923
Zea mays	MYB	ZmFDL1/MYB94	PMID: 35560221
Arabidopsis thaliana	SPL	AtSPL13	PMID: 38706401
Arabidopsis thaliana	SPL	AtSPL9	PMID: 31484683；PMID: 38706401

[truncated: 1 more sheets: Table S10]
